# Supplementary material for: The role of short-term memory and visuo-spatial skills in numerical magnitude processing: Evidence from Turner syndrome
Source: PLoS One. 2017 Feb 21;12(2):e0171454. doi: 10.1371/journal.pone.0171454 (PMC5319680; doi:10.1371/journal.pone.0171454)
Supplement: S1 Data — (XLSX) [file pone.0171454.s001.xlsx]

## Sheet: Feuil1
		group	Pair	age (month)	test IQ	growth hormones	Œstrogène	Diff. Math (self report)	grade level	Karyotype	heart surgery	sensory problem	Vocabulary	Similarities	Block design	Picture concepts	VSSP	PL	CE	Additions	Subtractions	Multiplications	Complex arithmetic	Math_Z score	speed processing	counting speed
1	T1	Turner	1 - 13	334	wais	yes	yes	no	Bachelor	Mosaïque	yes	no	45	22	38	22	42	10	9	60	48	44	14	0.58361	597.5	346.427
2	T2	Turner	2 - 14	257	wais	yes	yes	yes	Bachelor	45XO	no	no	37	19	42	24	45	11	10	72	54	56	10	0.774795	746	319.785
3	T3	Turner	3 - 15	313	wais	yes	yes	no	Bachelor	45XO	yes	no	44	26	61	22	36	10	8	40	36	25	12	-0.155645	646	406.949
4	T4	Turner	4 - 16	263	wais	yes	yes	no	Bachelor (second grade)	45XO	no	no	32	20	31	22	43	8	8	41	41	21	12	-0.138447	538	481.55
5	T5	Turner	5 - 17	185	wisc	yes	yes	yes	Second grade of high school	45XO	yes	no	35	22	39	18	33	6	5	23	14	19	3	-1.13389	549	431.848
6	T6	Turner	6 - 18	211	wais	yes	yes	no	Sixth grade of high school	45XO	yes	no	32	21	42	21	34	8	8	47	31	24	11	-0.20782	412.5	229.285
7	T7	Turner	7 - 19	304	wais	yes	yes	no	Bachelor	Mosaïque	no	no	49	26	40	21	36	7	5	80	77	67	22	1.88479	516.5	313.601
8	T8	Turner	8 - 20	226	wais	yes	yes	yes	Fifth grade of high school	45X0	no	no	17	12	17	9	37	6	5	15	15	12	1	-1.40234	806	549.512
9	T9	Turner	9 - 21	407	wais	yes	yes	yes	Bachelor	45XO	no	no	23	11	37	17	30	10	9	43	31	11	10	-0.48685	620.5	393.408
10	T10	Turner	10 - 22	249	wais	yes	no	yes	Bachelor (2nd grade)	45XO	yes	no	43	21	46	18	44	7	6	58	54	25	16	0.45791	501	297.857
11	T11	Turner	11 - 23	245	wais	yes	yes	yes	Bachelor (3rd grade)	45X0	yes	no	40	22	35	16	39	7	8	41	33	23	15	-0.071355	493	313.002
12	T12	Turner	12 - 24	188	wisc	yes	no	no	Forty grade of high school	45XO	no	no	46	30	44	21	42	8	9	81	67	38	14	0.96577	669	317.858
25	T25	Turner	25 - 33	152	wisc	yes	yes	yes	6th grade of primary school	45XO	no information	no	30	26	26	9	42	7	8	37	25	16	10	-0.555605	497	611.654
26	T26	Turner	26 - 34	191	wisc	yes	yes	yes	Second grade of high school	Mosaïque	no	no	30	28	43	14	26	7	6	41	25	19	5	-0.705507	627	856.497
27	T27	Turner	27 - 35	124	wisc	yes	no	yes	5th grade of primary school	Mosaïque	yes	no	41	21	26	18	29	8	5	28	19	14	7	-0.89984	515	578.201
28	T28	Turner	28 - 36	88	wisc	yes	no	no	2nd grade of primary school	Mosaïque	no	no	12	13	30	17	27	6	4	18	10	8		-1.28764	542	509.546
29	T29	Turner	29 - 37	118	wisc	yes	yes	yes	3rd grade of primary school	Mosaïque	yes	no	24	13	22	14	31	5	5	12	11	11		-1.29716	555	534.239
30	T30	Turner	30 - 38	99	wisc	no	no	yes	2nd grade of primary school	Mosaïque	yes	no	14	9	10	11	18	6	4	2	4	3		-1.7152	477	541.458
31	T31	Turner	31 - 39	125	wisc	yes	no	yes	5th grade of primary school	Mosaïque	no	no	40	26	34	17	34	8	6	31	24	15	11	-0.599692	599	473.098
32	T32	Turner	32 - 40	305	wais	yes	yes	no	Bachelor	45XO	no	no	23	15	45	18	35	9	7	81	56	50	9	0.76181	445.5	250.81
13	C13	Control	1 - 13	346	wais	no	no	no	Bachelor				47	21	47	21	45	11	9	80	68	62	20	1.60089	518.5	286.033
14	C14	Control	2 - 14	252	wais	no	no	no	Bachelor				37	20	44	21	46	11	5	76	53	52	19	1.17111	464	354.466
15	C15	Control	3 - 15	311	wais	no	no	no	Bachelor				48	26	46	21	42	11	11	79	61	56	17	1.27049	521	304.262
16	C16	Control	4 - 16	273	wais	no	no	no	Bachelor (second grade)				33	17	48	23	44	12	8	74	58	42	22	1.21071	627.5	292.206
17	C17	Control	5 - 17	179	wisc	no	no	no	Second grade of high school				35	21	42	16	42	7	6	40	33	34	13	-0.016265	650	435.297
18	C18	Control	6 - 18	210	wais	no	no	no	Sixth grade of high school				30	20	48	24	45	10	8	56	48	36	14	0.424602	358.5	381.448
19	C19	Control	7 - 19	318	wais	no	no	no	Bachelor				52	25	49	18	37	13	11	75	65	49	20	1.31956	692	434.395
20	C20	Control	8 - 20	204	wais	no	no	no	Fifth grade of high school				20	11	39	19	37	6	4	22	22	17	5	-0.975502	660.5	384.096
21	C21	Control	9 - 21	409	wais	no	no	no	Bachelor				21	13	30	19	38	7	6	41	27	18	9	-0.50526	418	408.548
22	C22	Control	10 - 22	273	wais	no	no	no	Bachelor (2nd grade)				41	22	49	19	40	11	12	57	47	44	15	0.585978	631.5	373.861
23	C23	Control	11 - 23	258	wais	no	no	no	Bachelor (3rd grade)				41	20	47	21	46	9	7	72	55	47	15	0.89282	433	292.541
24	C24	Control	12 - 24	193	wisc	no	no	no	Forty grade of high school				45	34	52	20	42	9	8	80	63	55	17	1.29249	645.5	351.642
33	C33	Control	25-33	147	wisc	no	no	no	6th grade of primary school				32	28	26	14	30	7	6	40	36	28	9	-0.253628	577.5	574.686
34	C34	Control	26 - 34	168	wisc	no	no	no	Second grade of high school				33	29	62	20	40	10	8	59	39	38	14	0.36896	585.5	455.606
35	C35	Control	35-27	124	wisc	no	no	no	5th grade of primary school				38	21	48	16	31	11	5	31	36	34	11	-0.167502	518	412.352
36	C36	Control	36-28	92	wisc	no	no	no	2nd grade of primary school				15	15	34	18	36	6	6	18	13	16		-1.08048	489.5	645.538
37	C37	Control	37-29	107	wisc	no	no	no	3rd grade of primary school				23	12	26	16	40	7	6	15	12	16		-1.14028	667	592.518
38	C38	Control	38-30	91	wisc	no	no	no	2nd grade of primary school				23	13	22	12	29	6	6	20	17	10		-1.09949	588	555.43
39	C39	Control	39-31	129	wisc	no	no	no	5th grade of primary school				37	23	43	18	35	6	5	24	22	24	6	-0.805095	654	613.199
40	C40	Control	40-32	311	wais	no	no	no	Bachelor				27	16	47	18	30	10	8	40	25	12	6	-0.77084	608.5	515.905
																										NVO= Verbal nuber
																										NA= Arabic numbers
