# Supplementary material for: The role of short-term memory and visuo-spatial skills in numerical magnitude processing: Evidence from Turner syndrome
Source: PLoS One. 2017 Feb 21;12(2):e0171454. doi: 10.1371/journal.pone.0171454 (PMC5319680; doi:10.1371/journal.pone.0171454)
Supplement: S3 Data — (XLSX) [file pone.0171454.s003.xlsx]

## Sheet: Symbolic magnitude 
		group	NVO1/2	NVO2/3	NVO3/4	NVO5/6	NVO7/8	NVO8/9		NA1/2	NA2/3	NA3/4	NA5/6	NA7/8	NA8/9
1	T1	Turner	923.5	859	1028	1128.5	1046	964.5		860.5	823	949	1062	936.5	1026
2	T2	Turner	1356.5	1291	1266	1321.5	1348.5	1163		1123.5	1034.5	1122.5	1177.5	1115	1100.5
3	T3	Turner	1442	1748.5	1842.5	1628	1602.5	1591		2267	2194	2283	2062	2043.5	2090
4	T4	Turner	918.5	931.5	940.5	970.5	928	944.5		960.5	913	944.5	936.5	915.5	931.5
5	T5	Turner	1358.5	1376.5	1672	1627	1481	1173		1179	1039	849.5	1332	1039	1010
6	T6	Turner	944	917	958.5	1013.5	834	886.5		700.5	730	713	732.5	779	812.5
7	T7	Turner	800.5	725.5	803	848.5	763.5	746		729.5	778.5	785.5	800	710	774
8	T8	Turner	1675	1416.5	1812	1668	1485	1295.5		1822	1759.5	1801.5	1786	1717	1677.5
9	T9	Turner	982.5	1114.5	1083.5	1125	1157.5	1038		1085.5	969.5	1068	1208	1093.5	1049
10	T10	Turner	891.5	849	933.5	946.5	855.5	817		745.5	798.5	765	797	806.5	723
11	T11	Turner	751.5	800	827	946	882	782.5		838.5	822.5	823	843	832	812.5
12	T12	Turner	1400	1414.5	1483.5	1468.5	1260	1431		1496	1505.5	1546	1670.5	1556	1643.5
25	T25	Turner	1526	1142	1171.5	1209.5	1040.5	1034.5		1392	1443	1523.5	1368.5	1468	1392
26	T26	Turner	1056	1067.5	1146	1450.5	1403.5	1198.5		1486.5	1549.5	1537	1580	1629.5	1552.5
27	T27	Turner	2031.5	1792	1378.5	1657.5	1589	2080		1577	1726	1796.5	1709.5	1869.5	1753
28	T28	Turner	1056	1633	1522	1653.5	1541.5	1640		1094.5	1405	1172	1354	1490	1224
29	T29	Turner	1141	1526.5	2107	1315.5	1571.5	1512		1147	1304.5	1331	1096	1495	1101.5
30	T30	Turner	1540	2589.5	2740	2338.5	1834	2232.5		1675.5	1508		1603.5	1556	1952
31	T31	Turner	1288	1167	1186.5	1131	1168	1152.5		1222.5	1184.5	1166.5	1251.5	1251	1271
32	T32	Turner	1077.5	1015	1147.5	1347	1175.5	1066.5		631	642	701	782	729	756
13	C13	Control	900.5	879.5	982	1044	905	914.5		843.5	830.5	897.5	922.5	879.5	848.5
14	C14	Control	883	827.5	822.5	903.5	813	850		621	647	678.5	785.5	706.5	597
15	C15	Control	765	691.5	694.5	813	717	766.5		735.5	723	806	900	715.5	788
16	C16	Control	965.5	962	993.5	866.5	939	965.5		745.5	743.5	762	826.5	744.5	805.5
17	C17	Control	883.5	1176	1173.5	1196	1243	1134.5		1494.5	1499.5	1430.5	1425.5	1538	1478
18	C18	Control	956.5	1012.5	946	984	1000	952.5		1038	919	954	1135	1003	848.5
19	C19	Control	1182.5	1097	1111	1146	1099.5	1132		1166.5	1205.5	1178	1123.5	1071.5	1044.5
20	C20	Control	1181	1280	1263.5	1370.5	1289	1358		895	960.5	965.5	967	1032.5	1007
21	C21	Control	1156	1066.5	959.5	1044	1134.5	948		654	627.5	707.5	709	679	725
22	C22	Control	438.5	786	799	816.5	773	884.5		703.5	753	773.5	784	748.5	742
23	C23	Control	438.5	786	799	816.5	773	884.5		841.5	852.5	901	910.5	893	895
24	C24	Control	1783	1371	1293	1183.5	1491	1271.5		1061	1093.5	1018.5	969	1028	962
33	C33	Control	1325.5	1459	1284.5	1222	1437	1621		1608	1558	1511.5	1597.5	1626.5	1591.5
34	C34	Control	1192	1065	1082	1183	1132	1062.5		1392.5	1407	1463.5	1344.5	1515	1434
35	C35	Control	1343.5	928	998	1043.5	1350	1056		914	893	978.5	905.5	1114	925.5
36	C36	Control	1271	1245	1189.5	1114	1024	1206.5		1322	1146	1289	1009	1179	1239
37	C37	Control	1672	1470.5	1682.5	1638.5	1506.5	1584		1583.5	1388	1704	1376.5	1683.5	1548.5
38	C38	Control	1494.5	1914	1739.5	1824	2130	1176.5		1698	1681.5	1841	1469.5	1985	1642
39	C39	Control	1949	1756	1693.5	1892	1851.5	1794		1571.5	1702.5	1741	1726.5	1851	1626
40	C40	Control	1207.5	1144.5	1201.5	1365	970.5	1081		878	733	761	870.5	876.5	903
