# Supplementary material for: The role of short-term memory and visuo-spatial skills in numerical magnitude processing: Evidence from Turner syndrome
Source: PLoS One. 2017 Feb 21;12(2):e0171454. doi: 10.1371/journal.pone.0171454 (PMC5319680; doi:10.1371/journal.pone.0171454)
Supplement: S4 Data — (XLSX) [file pone.0171454.s004.xlsx]

## Sheet: Subitizing
N°	Code	Group	1 dot-ACC	2 dots-ACC	3 dots-ACC	4 dots-ACC	5 dots-ACC	6 dots-ACC	7 dots-ACC	1 dot-RT	2 dots-RT	3 dots-RT	4 dots-RT	5 dots-RT	6 dots-RT	7 dots-RT		Range of subitizing (5/6)
1	T1	Turner	100	100	100	100	66.67	66.67	16.67	809	910	822.5	1089.5	1807.5	1663.5	2094		4
2	T2	Turner	100	100	100	100	100	100	50	1041	1121.5	928.5	1187	1359.5	1946.5	1590		6
3	T3	Turner	100	100	100	100	100	50	50	1042	1102.5	943.5	1000.5	1429	3452	1417		5
4	T4	Turner	100	100	100	100	66.6667	50	50	1004	1262	1168.5	775.5	1185.5	1110	957		4
5	T5	Turner	100	100	100	83.3333	50	0	66.6667	691	680.5	723	1147	1373		1130		4
6	T6	Turner	100	100	100	83.3333	50	50	33.3333	457.5	451	525	595	813	830	797		4
7	T7	Turner	100	100	100	100	100	50	66.6667	827.5	795.5	801	999.5	1361.5	2003	2039		5
8	T8	Turner	100	100	100	100	0	83.3333	33.3333	693.5	801	819	951		1482	3182		4
9	T9	Turner	100	100	66.6667	33.33	0	16.67	16.67	717.5	621.5	746	1216		1471	1695		2
10	T10	Turner	100	100	100	100	83.33	66.67	50	1011.5	960	862.5	969.5	1271	1859	1469		5
11	T11	Turner	100	100	100	100	100	50	50	823.5	860.5	795.5	891.5	900	1169	1242		5
12	T12	Turner	100	100	100	100	66.6667	0	33.3333	845	867	891	935	1221		1733		4
25	T25	Turner	100	100	100	100	100	83.3333	100	624.5	609.5	629.5	754.5	1129.5	1796	2077.5		7
26	T26	Turner	100	100	100	100	50	50	16.6667	681.5	753.5	719	1024.5	990	1245	1402		4
27	T27	Turner	100	100	100	83.3333	66.6667	66.6667	83.3333	638	619.5	831	776	1124	999	1205		4
28	T28	Turner	50	100	83.3333	16.67	66.67	0	33.33	1053	982	1012	2210	2002.5		2315		3
29	T29	Turner	100	100	100	66.67	83.33	50	0	710	892.5	882.5	1348.5	1630	1894			3
30	T30	Turner	66.6667	33.3333	33.3333	50	0	16.67	0	2242	1763.5	3382	1881		3713			1
31	T31	Turner	83.3333	100	83.3333	66.67	50	16.67	0	737	801.5	893.5	1153.5	1211.5	1090	1232		3
32	T32	Turner	100	100	100	100	33.33	66.67	50	665.5	599.5	315	711.5	335.5	815.5	46		4
13	C13	Control	100	100	100	83.33	50	0	16.67	585.5	540.5	580.5	782	892		878		4
14	C14	Control	100	100	100	83.33	66.67	66.67	50	607.5	1202	706	800	1227	1748.5	2236		4
15	C15	Control	100	100	100	100	83.33	50	16.67	770	745.5	764.5	841.5	904	1099	1646		5
16	C16	Control	100	100	100	100	100	83.3333	66.6667	626.5	615.5	631	699	753	973	920		6
17	C17	Control	100	100	100	100	83.3333	16.6667	16.6667	705	790.5	783	852.5	1059	2130	1233		5
18	C18	Control	100	100	100	50	66.6667	66.6667	16.6667	742.5	720	703.5	668	887.5	1909.5	818		3
19	C19	Control	100	100	100	83.3333	50	16.6667	33.3333	800	869	765.5	981	1161	1233	856		4
20	C20	Control	100	100	100	100	83.3333	83.3333	50	709	660	641	757	1841	2142	2887		6
21	C21	Control	100	100	100	100	83.33	33.33	66.67	1091.5	856	939	1308	1850	3412.5	2938		5
22	C22	Control	100	100	100	100	66.67	66.67	16.67	603	705.5	717	743.5	1203	1199.5	1073		4
23	C23	Control	100	100	100	100	100	50	66.6667	912.5	892.5	846	989.5	1164.5	1386	1268		5
24	C24	Control	100	100	100	100	50	50	0	604.5	635	619	776	992	2442			4
33	C33	Control	100	100	100	66.6667	83.3333	50	83.3333	785.5	853	938	1102	1345	1271	1480		3
34	C34	Control	100	100	100	100	100	66.6667	33.3333	686.5	707	696.5	818.5	966	1602	1460.5		5
35	C35	Control	100	100	83.3333	83.3333	83.3333	50	33.3333	605.5	571	716	937	917	1154	1129		5
36	C36	Control	100	100	100	100	33.33	66.67	16.67	664	813	809.5	1153.5	1856.5	1479	1675		4
37	C37	Control	100	100	100	50	66.67	33.33	33.33	750.5	790.5	919.5	1030	1783	2215.5	1541.5		3
38	C38	Control	100	100	100	66.6667	83.3333	50	50	685	757	728.5	1048	1079	899	1173		3
39	C39	Control	100	100	100	100	33.33	66.67	50	823	716.5	922	1076.5	1391.5	2875	1264		4
40	C40	Control	100	100	100	100	50	50	83.33	495.5	616	654	770.5	1329	819	804		4
